# Supplementary material for: High-latitude warming initiated the onset of the last deglaciation in the tropics
Source: Sci Adv. 2019 Dec 11;5(12):eaaw2610. doi: 10.1126/sciadv.aaw2610 (PMC6905867; doi:10.1126/sciadv.aaw2610)
Supplement: Table S1 [file aaw2610_Tables_S1_to_S5.xlsx]

## Sheet: S1
Table S1. Sample information for Moulyambouli and Mahoma moraines
Map ID	Sample	Latitude	Longitude	Elevation	Atmosphere	Thickness	Density	Shielding	Erosion	10-Be conc.	10-Be uncertainty		9-BeCarrier	Carrier added	Quartz wt.		Be Cathode	10-Be/9-Be	10-Be/9-Be		Process Blank	Process Blank	Process Blank
		(DD)	(DD)	(m)		(cm)	(g/cm3)		(cm/yr)	(at/g)	(at/g)		Conc. (ppm)	(g)	(g)		(LLNL ID)	ratio	ratio (±)		10-Be/9-Be	10-Be/9-Be	Cathode
	Moulyambouli																				ratio	ratio	(LLNL ID)
1	RZ-12-46	0.26167	29.9441	2883	std	1	2.65	0.966	0	283882	6006.97		1335	0.1628	3.032		BE37994	5.92666e-14	1.25409e-15		4.3776e-16	1.4934e-16	BE37998
2	RZ-12-47	0.26152	29.9444	2872	std	4.21	2.65	0.962	0	269035	5787.23		1335	0.1625	3.0322		BE37995	5.62744e-14	1.21052e-15		4.3776e-16	1.4934e-16	BE37998
3	RZ-12-50	0.26089	29.9452	2848	std	1.64	2.65	0.972	0	283626	6201.94		1335	0.1631	3.0417		BE37996	5.92934e-14	1.29654e-15		4.3776e-16	1.4934e-16	BE37998
4	RZ-12-54	0.25812	29.9472	2777	std	3	2.65	0.983	0	262419	6231.78		1335	0.1625	3.0733		BE37997	5.56346e-14	1.32118e-15		4.3776e-16	1.4934e-16	BE37998
	Mahoma 0*
5	RZ-16-46a	0.34734	29.9612	2922	std	2.69	2.65	0.975	0	286711	6355.86		1349	0.1569	2.0504		BE43144	4.1565e-14	9.21419e-16		5.6886e-16	1.27395e-16	BE43147
6	RZ-16-47a	0.34734	29.9612	2922	std	2.16	2.65	0.976	0	263082	7208.48		1349	0.1566	2.1		BE43145	3.91368e-14	1.07235e-15		5.6886e-16	1.27395e-16	BE43147
7	RZ-16-48a	0.34735	29.9612	2923	std	1.72	2.65	0.973	0	273628	9034.55		1349	0.1574	2.0285		BE43146	3.912e-14	1.29165e-15		5.6886e-16	1.27395e-16	BE43147
-	RZ-16-46	0.34734	29.9612	2922	std	2.69	2.65	0.975	0	290173	6798.83		1346	0.1526	5.0422		BE42276	1.066e-13	2.49766e-15		1.04595e-15	1.91235e-16	BE42279
-	RZ-16-47	0.34734	29.9612	2922	std	2.16	2.65	0.976	0	318066	5836.9		1346	0.1825	5.0181		BE42277	9.7236e-14	1.7844e-15		1.04595e-15	1.91235e-16	BE42279
-	RZ-16-48	0.34735	29.9612	2923	std	1.72	2.65	0.973	0	263376	5496.14		1346	0.1484	5.1793		BE42278	1.02199e-13	2.1327e-15		1.04595e-15	1.91235e-16	BE42279
	Mahoma 1
8	RZ-12-01	0.35828	29.9791	2635	std	2.14444	2.65	0.994	0	291543	5576.11		1320	0.15843	6.01311		BE34425	1.2545e-13	2.39937e-15		2.53935e-16	1.1001e-16	BE34433
10	RZ-12-07	0.35033	29.9681	2955	std	1	2.65	0.978	0	346969	11758.5		1320	0.16172	5.9925		BE34430	1.4576e-13	4.93971e-15		2.53935e-16	1.1001e-16	BE34433
11	RZ-12-08	0.34985	29.968	2953	std	2.12857	2.65	0.978	0	341471	6979.11		1320	0.16262	5.99826		BE34431	1.42794e-13	2.91848e-15		2.53935e-16	1.1001e-16	BE34433
-	RZ-12-08a	0.34985	29.968	2953	std	2.12857	2.65	0.978	0	341595	6444.95		1341	0.1639	7.0494		BE41129	1.63859e-13	3.09156e-15		8.48445e-16	2.3199e-16	BE41134
9	RZ-12-09	0.3521	29.9693	2922	std	1	2.65	1	0	326609	6243.04		1320	0.15969	6.01153		BE34432	1.39393e-13	2.66446e-15		2.53935e-16	1.1001e-16	BE34433
	Mahoma 2
12	RZ-12-02	0.34597	29.968	2988	std	2.25833	2.65	1	0	398870	7611.18		1320	0.15999	6.00264		BE34426	1.69662e-13	3.23747e-15		2.53935e-16	1.1001e-16	BE34433
-	RZ-12-02a	0.34597	29.968	2988	std	2.25833	2.65	1	0	396922	6504.45		1341	0.164	7.0782		BE41128	1.91293e-13	3.13476e-15		8.48445e-16	2.3199e-16	BE41134
13	RZ-12-03	0.34597	29.968	2988	std	1.79091	2.65	1	0	405605	7743.37		1320	0.1593	6.02823		BE34427	1.74013e-13	3.32207e-15		2.53935e-16	1.1001e-16	BE34433
14	RZ-12-04	0.34449	29.969	2986	std	2.31818	2.65	1	0	417238	9293.36		1320	0.16147	6.00018		BE34428	1.75777e-13	3.91517e-15		2.53935e-16	1.1001e-16	BE34433
15	RZ-12-05	0.3441	29.9686	2989	std	2.88889	2.65	1	0	403011	7700.41		1320	0.16036	5.99389		BE34429	1.70779e-13	3.26311e-15		2.53935e-16	1.1001e-16	BE34433
	Mahoma 3
19	RZ-13-63	0.34327	29.9693	2947	std	2.2	2.65	0.982	0	406004	7589.36		1340	0.1605	4.0866		BE40304	1.1545e-13	2.15808e-15		7.21905e-16	1.41075e-16	BE40308
18	RZ-13-64	0.34398	29.9697	2936	std	2.16	2.65	0.991	0	449547	8382.81		1340	0.164	4.1512		BE40305	1.27081e-13	2.3697e-15		7.21905e-16	1.41075e-16	BE40308
17	RZ-13-66	0.34471	29.9703	2940	std	3.25	2.65	0.995	0	441571	8247.94		1340	0.1626	4.0284		BE40306	1.22176e-13	2.28208e-15		7.21905e-16	1.41075e-16	BE40308
16	RZ-13-67	0.34528	29.9707	2927	std	2.47	2.65	0.995	0	460279	7462.73		1340	0.1627	4.0547		BE40307	1.28105e-13	2.07703e-15		7.21905e-16	1.41075e-16	BE40308
	Mahoma 4
20	RZ-16-49	0.3409	29.9686	2943	std	1.08	2.65	0.986	0	453420	8878.14		1342	0.1523	3.0692		BE41586	1.01895e-13	1.99514e-15		2.04488e-15	3.363e-16	BE41593
21	RZ-16-50	0.34098	29.9686	2941	std	2.34	2.65	0.986	0	470693	12261.3		1342	0.1531	3.0391		BE41587	1.04192e-13	2.71415e-15		2.04488e-15	3.363e-16	BE41593
22	RZ-16-52	0.34102	29.9687	2939	std	2.87	2.65	0.987	0	428831	10782.4		1342	0.1535	3.0893		BE41588	9.62419e-14	2.41989e-15		2.04488e-15	3.363e-16	BE41593
23	RZ-16-54	0.34059	29.9682	2933	std	4.01	2.65	0.99	0	434683	9435.92		1342	0.1525	3.0421		BE41589	9.66948e-14	2.09901e-15		2.04488e-15	3.363e-16	BE41593
24	RZ-16-55	0.34059	29.9682	2933	std	3.52	2.65	0.99	0	456412	7863.52		1342	0.1535	3.0099		BE41590	9.97993e-14	1.71944e-15		2.04488e-15	3.363e-16	BE41593
25	RZ-16-56	0.34121	29.9687	2932	std	4.64	2.65	0.982	0	454357	7829.26		1342	0.1512	3.0099		BE41591	1.00861e-13	1.73799e-15		2.04488e-15	3.363e-16	BE41593
All samples measured at LLNL using the 07KNSTD standard (2.85E-12)
All process blank ratios (10Be/9Be) ranged between 2E-15 and 1E-15

## Sheet: S2
Table S2. Calculated exposure ages for Moulyambouli and Mahoma moraines
Map ID	Moraine		Sample Age			Sample Age			Sample Age				Arithmetic	Standard
	Moulyambouli		St-age	St-err(int)	St-err(ext)	Lm-age	Lm-err(int)	Lm-err(ext)	LSD-age	LSD-err(int)	LSD-err(ext)		Mean Age (St)	Deviation ± (St)
1	RZ-12-46		18858	401	1139	16788	357	1031	18049	384	1114	--	--	--
2	RZ-12-47		18523	400	1121	16499	356	1015	17771	384	1099	--	--	--
3	RZ-12-50		19183	422	1164	17044	374	1051	18361	403	1138	--	--	--
4	RZ-12-54		18448	440	1132	16454	392	1026	17772	424	1114	--	18753	337.565
	Mahoma 0*
5	RZ-16-46a		18731	417	1138	16673	371	1030	17916	399	1112	--	--	--
6	RZ-16-47a		17090	470	1074	15385	423	982	16494	454	1058	--	--	--
7	RZ-16-48a		17755	589	1164	15908	527	1057	17097	567	1141	--	17858.7	825.397
	RZ-16-46		18961	446	1161	16874	397	1050	18118	426	1133	--	--	--
	RZ-16-47		20681	381	1231	18129	334	1097	19520	360	1188	--	--	--
	RZ-16-48		17090	358	1030	15384	322	943	16493	346	1016	--	--	--
	Mahoma 1
8	RZ-12-01		21787	419	1302	18957	364	1152	20584	396	1258	--	--	--
10	RZ-12-07		21911	747	1447	19001	647	1272	20437	696	1374	--	--	--
11	RZ-12-08		21786	448	1312	18916	388	1157	20345	418	1252	--	--	--
	RZ-12-08a		21792	413	1301	18920	359	1148	20350	386	1242	--	--	--
9	RZ-12-09		20528	394	1227	18012	346	1094	19399	373	1185	--	21503	652.644
	Mahoma 2
12	RZ-12-02		24476	470	1464	20698	397	1258	22120	424	1352	--	--	--
	RZ-12-02a		24352	402	1436	20621	340	1237	22039	363	1329	--	--	--
13	RZ-12-03		24794	476	1483	20891	401	1270	22343	429	1365	--	--	--
14	RZ-12-04		25646	575	1562	21397	479	1324	22996	515	1430	--	--	--
15	RZ-12-05		24844	478	1486	20921	402	1271	22378	430	1368	--	24940	498.084
	Mahoma 3
19	RZ-13-63		25922	488	1547	21558	405	1308	23254	437	1418	--	--	--
18	RZ-13-64		28620	538	1709	23223	436	1409	25294	475	1543	--	--	--
17	RZ-13-66		28191	530	1684	22928	431	1391	24972	469	1524	--	--	--
16	RZ-13-67		29413	480	1736	23755	387	1424	25912	423	1563	--	28741.3	619.97
	Mahoma 4
20	RZ-16-49		28652	565	1720	23242	458	1417	25310	499	1552	--	--	--
21	RZ-16-50		30095	790	1881	24189	634	1533	26388	692	1681	--	--	--
22	RZ-16-52		27518	697	1708	22480	568	1416	24475	619	1550	--	--	--
23	RZ-16-54		28167	616	1711	22914	500	1413	24961	545	1548	--	--	--
24	RZ-16-55		29465	511	1747	23787	412	1433	25946	450	1572	--	--	--
25	RZ-16-56		29860	518	1771	24041	417	1449	26229	455	1590	--	28959.5	1015.51
*Duplicate aliquot 'a' used for analysis and dicussion of ages from the Mahoma '0' moraine, as original sample aliquots returned abnormally low currents during measurement
All other duplicate aliquots 'a' are reported for other samples where these aliquots were measured, but these are not included within the text.

## Sheet: S3
Table S3. Distribution of sample ages from the Moulambouli and Mahoma moraines, as presented in Figure S1.
Moraine									χ2 = for p ≤ 0.5
Mahoma 0
	Mean Age	1-Sigma Uncertainty	Peak Age	Median	χ2	χ2-R	χ2 (expected)		χ2 (expected) > χ2 (experimental)
	17859	825	17286	17755	3.54	1.77	5.99		yes
Mahoma 1
	Mean Age	1-Sigma Uncertainty	Peak Age	Median	χ2	χ2-R	χ2 (expected)
	21503	653	21795	21787	2.43	0.81	7.82		yes
Mahoma 2
	Mean Age	1-Sigma Uncertainty	Peak Age	Median	χ2	χ2-R	χ2 (expected)
	24940	498	24768	24819	0.87	0.29	7.82		yes
Mahoma 3
	Mean Age (w/outliers)	1-Sigma Uncertainty (w/outliers)	Peak Age (w/outliers)	Median (w/outliers)	χ2 (w/outliers)	χ2-R	χ2 (expected)
	28036	1498	28565	28406	9.42	3.14	7.82		no
	Mean Age	1-Sigma Uncertainty	Peak Age	Median	χ2	χ2-R	χ2 (expected)
	28741	620	28565	28620	1.54	0.77	5.99		yes
Mahoma 4
	Mean Age	1-Sigma Uncertainty	Peak Age	Median	χ2	χ2-R	χ2 (expected)
	28960	1016	29563	29058	2.46	0.49	11.07		yes
Moulyambouli
	Mean Age	1-Sigma Uncertainty	Peak Age	Median	χ2	χ2-R	χ2 (expected)
	18753	338	18721	18691	0.64	0.21	7.82		yes

## Sheet: S4
Farber et al., 2005
Sample ID		St-age	St-err(int)	St-err(ext)	Lm-age	Lm-err(int)	Lm-err(ext)	LSD-age	LSD-err(int)	LSD-err(ext)		Mean Age (St)	± (St)		Mean Age (LSD)	± (LSD)		Table S4. Tropical South American Moraine Data
Farb2005-E-K-9	Be-10 (qtz)	18073	1005	1433	16398	911	1312	17164	954	1378	--	--	--	--
Farb2005-E-HU-1	Be-10 (qtz)	23528	696	1503	20278	599	1314	21192	627	1380	--	--	--	--				Bold = outermost moraine
Farb2005-E-HU-2	Be-10 (qtz)	22349	534	1373	19502	465	1217	20397	487	1279	--	--	--	--				if italicized, outermost dated moraine but other moraines outboard
Farb2005-E-HU-4	Be-10 (qtz)	23208	570	1432	20069	493	1257	21000	516	1323	--	--	--	--
Farb2005-E-Peru-21	Be-10 (qtz)	23936	915	1635	20570	786	1423	21562	824	1498	--	23255.2	673.631	--	21037.8	486.695		All ages calculaed using CRONUS online calculator v3
																		PQuel production rate (Kelly et al., 2015)
Farb2005-D-K-6a	Be-10 (qtz)	18543	696	1259	16765	629	1153	17431	654	1203	--	--	--					Samples marked in green are included in analysis, those in white are considered outliers
Farb2005-D-K-6b	Be-10 (qtz)	18609	895	1381	16820	809	1262	17484	841	1316	--	--	--
Farb2005-D-K-8a	Be-10 (qtz)	19661	978	1481	17577	874	1338	18341	912	1401	--	--	--
Farb2005-D-K-8b	Be-10 (qtz)	19530	880	1412	17483	788	1279	18231	821	1338	--	--	--
Farb2005-D-K-2	Be-10 (qtz)	20214	2077	2371	18012	1850	2121	18907	1942	2230	--	--	--
Farb2005-D-K-7	Be-10 (qtz)	20802	946	1510	18430	838	1353	19234	874	1417	--	19559.8	885.446		18271.3	729.84
Farb2005-D-K-5a	Be-10 (qtz)	29371	1402	2177	23905	1140	1789	25384	1211	1907	--	--	--
Farb2005-D-K-5b	Be-10 (qtz)	28960	889	1867	23644	725	1545	25087	769	1647	--	29165.5	290.621		25235.5	210.011
Farb2005-D-K-4	Be-10 (qtz)	22653	1083	1679	19722	942	1477	20717	990	1557	--	22653	1083		20717	990
Farb2005-D-K-3	Be-10 (qtz)	24509	1099	1771	20936	938	1529	21971	985	1611	--	24509	1099		21971	985
Smith & Rodbell, 2010
Sample ID		St-age	St-err(int)	St-err(ext)	Lm-age	Lm-err(int)	Lm-err(ext)	LSD-age	LSD-err(int)	LSD-err(ext)		Mean Age (St)	± (St)		Mean Age (LSD)	± (LSD)
SmiRod2010-D-PE05-JEU-33	Be-10 (qtz)	22456	571	1393	19528	496	1230	20291	516	1285	--	--	--
SmiRod2010-D-PE05-JEU-34	Be-10 (qtz)	21822	726	1433	19095	635	1271	19817	659	1325	--	--	--
SmiRod2010-D-PE05-JEU-35	Be-10 (qtz)	19018	901	1403	17085	809	1274	17608	834	1318	--	--	--
SmiRod2010-D-PE05-JEU-36	Be-10 (qtz)	21770	744	1439	19052	651	1276	19742	675	1329	--	21266.5	1531.09		19364.5	1195.96
Shakun et al., 2015
Sample ID		St-age	St-err(int)	St-err(ext)	Lm-age	Lm-err(int)	Lm-err(ext)	LSD-age	LSD-err(int)	LSD-err(ext)		Mean Age (St)	± (St)		Mean Age (LSD)	± (LSD)
Shak2015-C-MC-G-4	Be-10 (qtz)	17414	335	1040	15866	305	963	16514	317	1008	--	--	--
Shak2015-C-MC-G-2	Be-10 (qtz)	18045	334	1074	16373	303	991	17075	316	1039	--	17729.5	446.184		16794.5	396.687
Shak2015-C-MC-G-3	Be-10 (qtz)	18860	354	1124	17022	320	1031	17716	333	1079	--	18860	354		17716	333
Shak2015-C-MC-G-9	Be-10 (qtz)	19024	359	1134	17142	324	1039	17891	338	1090	--	--	--
Shak2015-C-MC-G-8	Be-10 (qtz)	19132	376	1146	17219	338	1048	17984	353	1101	--	--	--
Shak2015-C-MC-G-7	Be-10 (qtz)	20149	543	1263	17946	483	1141	18747	505	1198	--	--	--
Shak2015-C-MC-G-6	Be-10 (qtz)	20770	486	1272	18413	431	1145	19233	450	1202	--	--	--
Shak2015-C-MC-G-1	Be-10 (qtz)	22762	1216	1772	19780	1056	1554	20735	1108	1635	--	20367.4	1522.73		18918	1157.26
Shak2015-C-MC-G-5	Be-10 (qtz)	46015	854	2756	36402	674	2212	38946	721	2381	--	--	--
Shak2015-A-MC-NC-6	Be-10 (qtz)	22200	1121	1684	19405	980	1487	20318	1026	1562	--	--	--
Shak2015-A-MC-NC-5	Be-10 (qtz)	25095	1325	1943	21242	1121	1660	22179	1170	1739	--	23647.5	2047.07		21248.5	1315.93
Shak2015-A-MC-NC-2	Be-10 (qtz)	51050	1845	3446	39601	1427	2702	41138	1483	2819	--	--	--
Shak2015-A-MC-NC-3	Be-10 (qtz)	68385	3100	4994	55037	2487	4053	58424	2642	4322	--	--	--
Shak2015-A-MC-NC-4	Be-10 (qtz)	169234	4405	10872	120373	3095	7760	129500	3337	8409	--	--	--
Shak2015-A-MC-NC-9	Be-10 (qtz)	21899	962	1569	19201	843	1391	20110	883	1463	--	--	--
Shak2015-A-MC-NC-10	Be-10 (qtz)	23425	1083	1712	20221	934	1494	21193	980	1572	--	--	--
Shak2015-A-MC-NC-7	Be-10 (qtz)	24550	1059	1748	20922	902	1506	21853	942	1579	--	--	--
Shak2015-A-MC-NC-8	Be-10 (qtz)	24988	1066	1772	21183	903	1519	22122	943	1593	--	23715.5	1378.37		21319.5	895.828
Wesnousky et al., 2012
Sample ID		St-age	St-err(int)	St-err(ext)	Lm-age	Lm-err(int)	Lm-err(ext)	LSD-age	LSD-err(int)	LSD-err(ext)		Mean Age (St)	± (St)		Mean Age (LSD)	± (LSD)
Wesn2012-D-VEN18	Be-10 (qtz)	21670	977	1568	18970	855	1388	20079	905	1474	--	21670	977		20079	905
Wesn2012-E-VEN19	Be-10 (qtz)	21439	4280	4449	18850	3761	3915	20183	4028	4195	--	--	--
Wesn2012-E-VEN20	Be-10 (qtz)	19482	1076	1540	17404	961	1389	18637	1029	1492	--	--	--
Wesn2012-E-VEN21	Be-10 (qtz)	17626	710	1224	15956	643	1121	17062	687	1204	--	--	--
Wesn2012-E-VEN23	Be-10 (qtz)	17476	563	1137	15830	510	1044	16948	546	1123	--	19005.8	1861.13		18207.5	1525.95
Wesn2012-A-LZ09-02	Be-10 (qtz)	15136	1091	1387	14088	1016	1300	14967	1079	1384	--	--	--
Wesn2012-A-VEN26	Be-10 (qtz)	17407	1776	2030	15780	1609	1848	16974	1732	1991	--	--	--
Wesn2012-A-VEN27	Be-10 (qtz)	20451	611	1308	18145	542	1178	19523	583	1273	--	--	--
Wesn2012-A-VEN28	Be-10 (qtz)	19610	991	1487	17507	884	1341	18844	952	1449	--	19156	1571.96		18447	1320.06
Wesn2012-A-LZ09-01	Be-10 (qtz)	16783	1563	1828	15293	1424	1674	16387	1526	1797	--	--	--
Wesn2012-A-VEN24	Be-10 (qtz)	47046	4523	5257	37525	3599	4204	40449	3882	4542	--	--	--
Wesn2012-A-VEN25	Be-10 (qtz)	20448	1589	1966	18141	1409	1755	19514	1516	1892	--	20448	1589		19514	1516
Wesn2012-A-VEN1	Be-10 (qtz)	18313	876	1356	16482	788	1234	17545	839	1318	--	--	--
Wesn2012-A-VEN3	Be-10 (qtz)	17787	741	1249	16106	670	1144	17076	711	1218	--	--	--
Wesn2012-A-VEN4	Be-10 (qtz)	16345	416	1013	14990	381	944	15791	402	999	--	--	--
Wesn2012-A-VEN5	Be-10 (qtz)	16638	743	1198	15170	677	1105	16075	717	1175	--	--	--
Wesn2012-A-VEN6	Be-10 (qtz)	18713	716	1278	16819	643	1163	17815	682	1237	--	--	--
Carcaillet et al., 2013
Sample ID		St-age	St-err(int)	St-err(ext)	Lm-age	Lm-err(int)	Lm-err(ext)	LSD-age	LSD-err(int)	LSD-err(ext)		Mean Age (St)	± (St)		Mean Age (LSD)	± (LSD)
Carc2013-A-Mu09-01	Be-10 (qtz)	20731	722	1378	18306	638	1233	19390	675	1311	--	20731	722		19390	675
Carc2013-B-Mu09-02	Be-10 (qtz)	22576	1806	2212	19600	1567	1931	20791	1662	2053	--	22576	1806		20791	1662
May et al., 2011
Sample ID		St-age	St-err(int)	St-err(ext)	Lm-age	Lm-err(int)	Lm-err(ext)	LSD-age	LSD-err(int)	LSD-err(ext)		Mean Age (St)	± (St)		Mean Age (LSD)	± (LSD)
May2011-A-HL11	Be-10 (qtz)	28837	1887	2497	24417	1596	2129	25939	1697	2269	--	28837	1887		25939	1697
May2011-A-HL12	Be-10 (qtz)	20272	1162	1632	18638	1067	1514	19582	1122	1596	--	20272	1162		19582	1122
May2011-C-HL43	Be-10 (qtz)	23392	1129	1741	20840	1006	1567	21838	1054	1648	--	23380	1129		21838	1054
May2011-D-HL51	Be-10 (qtz)	25837	962	1752	22335	831	1533	23681	881	1633	--	--	--
May2011-D-HL52	Be-10 (qtz)	33574	3012	3564	27833	2493	2967	29858	2676	3190	--	29705.5	5470.89		26769.5	4367.8
Zech et al., 2007
Sample ID		St-age	St-err(int)	St-err(ext)	Lm-age	Lm-err(int)	Lm-err(ext)	LSD-age	LSD-err(int)	LSD-err(ext)		Mean Age (St)	± (St)		Mean Age (LSD)	± (LSD)
Zech2007b-A-SF12	Be-10 (qtz)	22729	983	1619	20253	875	1459	20976	907	1517	--
Zech2007b-A-SF13	Be-10 (qtz)	32130	1263	2218	26355	1035	1840	27899	1096	1956	--	27429.5	6647.51		24437.5	4895.3
Zech2007b-C-SF32	Be-10 (qtz)	26114	1051	1815	22327	898	1570	23319	938	1647	--
Zech2007b-C-SF33	Be-10 (qtz)	30031	968	1959	24984	804	1651	26224	845	1741	--	28072.5	2769.74		24771.5	2054.15
Zech2007b-D-SF41	Be-10 (qtz)	28381	1258	2042	23892	1058	1738	25027	1108	1827	--
Zech2007b-D-SF42	Be-10 (qtz)	36039	1273	2410	29260	1032	1981	31192	1100	2121	--
Zech2007b-D-SF43	Be-10 (qtz)	39236	1387	2626	31972	1128	2166	34474	1217	2346	--	34552	5578.18		30231	4796.26
Zech2007b-N-HH51	Be-10 (qtz)	24649	904	1663	21596	792	1476	22634	830	1554	--
Zech2007b-N-HH52	Be-10 (qtz)	20751	723	1379	18981	661	1278	19899	693	1346	--	22700	2756.3		21266.5	1933.94
Bromley et al., 2016
Sample ID		St-age	St-err(int)	St-err(ext)	Lm-age	Lm-err(int)	Lm-err(ext)	LSD-age	LSD-err(int)	LSD-err(ext)		Mean Age (St)	± (St)		Mean Age (LSD)	± (LSD)
NT-11-05	Be-10 (qtz)	26112	355	1521	22211	302	1316	23192	315	1382
NT-11-08	Be-10 (qtz)	27804	375	1620	23347	314	1383	24419	329	1455		26958	1196.42		23805.5	867.62
NT-11-13	Be-10 (qtz)	25334	332	1473	21764	285	1287	22606	296	1345		25334	332		22606	296
NT-11-18	Be-10 (qtz)	21608	282	1255	19410	253	1147	20120	262	1196		21608	282		20120	262
ARC-09-25	Be-10 (qtz)	18798	257	1094	17328	237	1026	17798	244	1060
ARC-09-26	Be-10 (qtz)	18762	464	1158	17302	428	1085	17769	439	1119		18780	25.4558		17783.5	20.5061
Smith et al., 2005a
Sample ID		St-age	St-err(int)	St-err(ext)	Lm-age	Lm-err(int)	Lm-err(ext)	LSD-age	LSD-err(int)	LSD-err(ext)		Mean Age (St)	± (St)		Mean Age (LSD)	± (LSD)
Smit2005a-B-AL006	Be-10 (qtz)	21682	559	1348	19139	493	1208	19835	511	1259
Smit2005a-B-AL007	Be-10 (qtz)	17473	442	1082	16011	405	1007	16446	416	1040		19577.5	2976.21		18140.5	2396.38
Smit2005a-B-AL010	Be-10 (qtz)	20817	527	1290	18538	469	1167	19191	485	1214		20817	527		19191	485
Smit2005a-B-PE01-ALC-03	Be-10 (qtz)	19281	664	1277	17398	599	1168	17958	618	1210
Smit2005a-B-PE01-ALC-04	Be-10 (qtz)	20025	657	1310	17947	589	1190	18575	609	1237
Smit2005a-B-PE01-ALC-05	Be-10 (qtz)	26335	768	1678	22001	641	1422	22957	669	1491
Smit2005a-B-PE01-ALC-06	Be-10 (qtz)	19548	708	1313	17592	637	1197	18193	658	1243
Smit2005a-B-PE01-ALC-07	Be-10 (qtz)	35283	1012	2245	27963	801	1803	29678	850	1923		21297.2	3372.57		19420.8	2371.17
Smit2005a-D-PE01-ANT-01	Be-10 (qtz)	19275	683	1286	17400	616	1177	18008	638	1223		19275	683		18008	638
Smit2005a-D-PE01-ANT-02	Be-10 (qtz)	20602	581	1302	18392	518	1180	19074	538	1229		20602	581		19074	538
Smit2005a-D-PE01-ANT-03	Be-10 (qtz)	20678	629	1328	18448	561	1202	19141	582	1253		20678	629		19141	582
Smit2005a-D-PE01-ANT-04	Be-10 (qtz)	21303	875	1490	18889	776	1337	19619	806	1394		21303	875		19619	806
Smit2005a-D-PE01-ANT-05	Be-10 (qtz)	18081	613	1192	16474	558	1101	17045	577	1144
Smit2005a-D-PE01-ANT-06	Be-10 (qtz)	18429	572	1189	16778	520	1098	17320	537	1138		18255	246.073		17182.5	194.454
Smit2005a-D-PE01-ANT-07	Be-10 (qtz)	19663	728	1329	17687	654	1211	18344	679	1261		19663	728		18344	679
Smit2005a-E-PE01-CAL-01	Be-10 (qtz)	18577	892	1378	16892	811	1267	17436	837	1312
Smit2005a-E-PE01-CAL-02	Be-10 (qtz)	17840	742	1252	16307	678	1158	16840	700	1201
Smit2005a-E-PE01-CAL-03	Be-10 (qtz)	22123	1165	1711	19448	1024	1518	20231	1065	1585		19513.3	2289.88		18169	1810.44
Smit2005a-E-PE01-CAL-04	Be-10 (qtz)	17824	675	1213	16296	617	1123	16825	637	1164
Smit2005a-E-PE01-CAL-05	Be-10 (qtz)	16620	715	1180	15318	659	1101	15765	678	1137
Smit2005a-E-PE01-CAL-06	Be-10 (qtz)	17676	2037	2269	16198	1866	2086	16673	1921	2150		17373.3	656.589		16421	573.174
Smit2005a-E-PE01-CAL-07	Be-10 (qtz)	17450	1616	1893	15986	1480	1743	16478	1525	1799		17450	1616		16478	1525
Smit2005a-F-PE01-CAL-08	Be-10 (qtz)	19344	627	1261	17445	565	1153	18080	586	1200
Smit2005a-F-PE01-CAL-09	Be-10 (qtz)	20132	797	1390	18031	713	1260	18720	740	1314
Smit2005a-F-PE01-CAL-10	Be-10 (qtz)	22510	772	1490	19704	675	1321	20508	703	1381		21321
Smit2005a-F-PE01-CAL-11	Be-10 (qtz)	21510	755	1432	19027	667	1284	19777	694	1340		21375
Smit2005a-F-PE01-CAL-12	Be-10 (qtz)	23785	2136	2525	20547	1844	2192	21367	1918	2283
Smit2005a-F-PE01-CAL-13	Be-10 (qtz)	20861	744	1395	18570	662	1258	19280	687	1312
Smit2005a-F-PE01-CAL-14	Be-10 (qtz)	22239	793	1488	19527	696	1323	20319	724	1383		21483	1511.82		19721.6	1123.89
Smit2005a-G-PE01-ANT-08	Be-10 (qtz)	33078	876	2071	26378	697	1675	28125	744	1795
Smit2005a-G-PE01-ANT-09	Be-10 (qtz)	33241	880	2082	26483	700	1682	28248	747	1803
Smit2005a-G-PE01-ANT-10	Be-10 (qtz)	34862	912	2179	27707	723	1756	29503	771	1880		33727	986.312		28625.3	762.566
Smit2005a-G-PE01-ANT-11	Be-10 (qtz)	38267	1114	2443	29995	871	1940	32701	950	2126
Smit2005a-G-PE01-ANT-12	Be-10 (qtz)	37383	1049	2369	29443	824	1890	31705	888	2046
Smit2005a-G-PE01-ANT-13	Be-10 (qtz)	35904	935	2243	28421	739	1800	30233	786	1925		37184.7	1193.92		31546.3	1241.63
Smit2005a-G-PE01-ANT-14	Be-10 (qtz)	30955	833	1944	25019	673	1593	26405	710	1690
Smit2005a-G-PE01-ANT-15	Be-10 (qtz)	38573	1001	2410	30188	782	1912	33052	857	2105
Smit2005a-I-PE02-COL-01	Be-10 (qtz)	26764	837	1732	22276	696	1461	23449	733	1545
Smit2005a-I-PE02-COL-02	Be-10 (qtz)	27852	1111	1930	22993	916	1612	24240	966	1707
Smit2005a-I-PE02-COL-03	Be-10 (qtz)	27157	947	1807	22524	784	1518	23734	827	1606
Smit2005a-I-PE02-COL-04	Be-10 (qtz)	24638	880	1650	21073	752	1429	21913	782	1493
Smit2005a-I-PE02-COL-05	Be-10 (qtz)	226406	9471	16484	161319	6638	11701	176953	7310	12937
Smit2005a-I-PE02-COL-07	Be-10 (qtz)	27750	864	1794	22912	713	1502	24123	750	1589		26832.2	1304.51		23491.8	936.926
Smith et al., 2005b
Sample ID		St-age	St-err(int)	St-err(ext)	Lm-age	Lm-err(int)	Lm-err(ext)	LSD-age	LSD-err(int)	LSD-err(ext)		Mean Age (St)	± (St)		Mean Age (LSD)	± (LSD)
Smit2005b-G-MIL-00-01	Be-10 (qtz)	37554	980	2348	30347	790	1924	33124	863	2111	--	--	--
Smit2005b-G-MIL-00-02	Be-10 (qtz)	35561	954	2233	28994	776	1846	30866	827	1976	--	--	--
Smit2005b-G-MIL-00-03-D	Be-10 (qtz)	30742	799	1918	25522	663	1615	26963	700	1716	--	--	--
Smit2005b-G-MIL-00-04	Be-10 (qtz)	41143	1497	2778	34183	1242	2335	36065	1311	2475	--	--	--
Smit2005b-G-MIL-00-05	Be-10 (qtz)	17481	518	1116	16396	485	1062	16951	502	1103	--	--	--
Smit2005b-G-MIL-00-06	Be-10 (qtz)	19600	556	1240	18050	512	1159	18725	531	1208	--	--	--
Smit2005b-G-MIL-00-07	Be-10 (qtz)	31694	852	1990	26165	703	1666	27760	746	1777	--	30539.3	8929.57		27207.7	7122.25
Smit2005b-H-MIL-00-08	Be-10 (qtz)	28635	830	1823	24108	698	1556	25313	733	1642	--	--	--
Smit2005b-H-MIL-00-09	Be-10 (qtz)	28233	1101	1943	23841	929	1660	25016	975	1749	--	--	--
Smit2005b-H-MIL-00-10	Be-10 (qtz)	29867	995	1964	24937	830	1661	26232	873	1756	--	--	--
Smit2005b-H-MIL-00-11	Be-10 (qtz)	26646	772	1696	22738	658	1467	23834	690	1546	--	--	--
Smit2005b-H-MIL-00-12	Be-10 (qtz)	26969	749	1702	22962	637	1470	24073	668	1549	--	--	--
Smit2005b-H-MIL-00-13	Be-10 (qtz)	33453	888	2096	27485	729	1747	29148	773	1862	--	--	--
Smit2005b-H-MIL-00-14	Be-10 (qtz)	31665	849	1987	26152	701	1665	27753	744	1776	--	29352.6	2490.01		25909.9	1950.43

## Sheet: S5
Calibration Input for v3 calculator
From calibration.ice-d.org
K2015-Q-40 -13.94420 -70.89360 4853 std 1.5 2.29 0.9980 0.00e+00 0;
K2015-Q-40 true_t HUANCANE2A 12200 560;
K2015-Q-40 Be-10 quartz 5.452e+05 1.342e+04 KNSTD;
K2015-Q-40a -13.94420 -70.89360 4853 std 2.8 2.29 0.9990 1.15e-03 0;
K2015-Q-40a true_t HUANCANE2A 12200 560;
K2015-Q-40a Be-10 quartz 5.652e+05 1.314e+04 KNSTD;
K2015-Q-42 -13.94500 -70.89290 4857 std 1.6 2.29 0.9960 4.51e-04 0;
K2015-Q-42 true_t HUANCANE2A 12200 560;
K2015-Q-42 Be-10 quartz 5.673e+05 9.690e+03 KNSTD;
K2015-Q-43 -13.94370 -70.89530 4844 std 1.5 2.29 0.9990 4.51e-04 0;
K2015-Q-43 true_t HUANCANE2A 12200 560;
K2015-Q-43 Be-10 quartz 5.533e+05 1.361e+04 KNSTD;
K2015-Q-44 -13.94500 -70.89540 4849 std 2.0 2.29 1.0000 0.00e+00 0;
K2015-Q-44 true_t HUANCANE2A 12200 560;
K2015-Q-44 Be-10 quartz 5.540e+05 1.364e+04 KNSTD;
K2015-Q-44a -13.94500 -70.89540 4849 std 2.9 2.29 1.0000 1.23e-03 0;
K2015-Q-44a true_t HUANCANE2A 12200 560;
K2015-Q-44a Be-10 quartz 5.779e+05 1.799e+04 KNSTD;
K2015-Q-46 -13.94630 -70.89240 4863 std 0.9 2.29 1.0000 4.51e-04 0;
K2015-Q-46 true_t HUANCANE2A 12200 560;
K2015-Q-46 Be-10 quartz 5.716e+05 1.403e+04 KNSTD;
K2015-Q-47 -13.94630 -70.89210 4865 std 2.1 2.29 1.0000 4.51e-04 0;
K2015-Q-47 true_t HUANCANE2A 12200 560;
K2015-Q-47 Be-10 quartz 5.714e+05 1.158e+04 07KNSTD;
K2015-Q-48 -13.94610 -70.89270 4862 std 3.4 2.29 0.9980 4.51e-04 0;
K2015-Q-48 true_t HUANCANE2A 12200 560;
K2015-Q-48 Be-10 quartz 5.896e+05 1.350e+04 07KNSTD;
K2015-Q-49 -13.94580 -70.89350 4851 std 5.1 2.29 1.0000 4.51e-04 0;
K2015-Q-49 true_t HUANCANE2A 12200 560;
K2015-Q-49 Be-10 quartz 5.863e+05 1.107e+04 KNSTD;
K2015-Q-83 -13.94400 -70.89230 4856 std 3.2 2.29 0.9750 0.00e+00 0;
K2015-Q-83 true_t HUANCANE2A 12200 560;
K2015-Q-83 Be-10 quartz 4.954e+05 9.280e+03 07KNSTD;
K2015-Q-83a -13.94400 -70.89230 4856 std 2.8 2.29 0.9750 4.10e-04 0;
K2015-Q-83a true_t HUANCANE2A 12200 560;
K2015-Q-83a Be-10 quartz 4.987e+05 1.118e+04 07KNSTD;
K2015-Q-135 -13.94680 -70.88620 4863 std 2.3 2.29 0.9990 4.51e-04 0;
K2015-Q-135 true_t HUANCANE2A 12200 560;
K2015-Q-135 Be-10 quartz 5.159e+05 1.150e+04 07KNSTD;
K2015-Q-136 -13.94630 -70.88650 4866 std 2.3 2.29 0.9930 4.51e-04 0;
K2015-Q-136 true_t HUANCANE2A 12200 560;
K2015-Q-136 Be-10 quartz 4.993e+05 1.196e+04 07KNSTD;
K2015-Q-137 -13.94570 -70.88550 4870 std 2.1 2.29 0.9990 4.51e-04 0;
K2015-Q-137 true_t HUANCANE2A 12200 560;
K2015-Q-137 Be-10 quartz 5.433e+05 1.020e+04 07KNSTD;
HU08-01 -13.94494 -70.89539 4854 std 7.0 2.29 0.9969 8.20e-04 2008;
HU08-01 true_t HUANCANE2A 12200 560;
HU08-01 Be-10 quartz 4.949e+05 9.314e+03 07KNSTD;
HU08-01 Be-10 quartz 4.896e+05 1.013e+04 07KNSTD;
HU08-01 Be-10 quartz 5.241e+05 1.201e+04 07KNSTD;
HU08-01 Be-10 quartz 5.390e+05 1.011e+04 07KNSTD;
HU08-02 -13.94635 -70.89241 4862 std 5.0 2.29 0.9990 4.84e-04 2008;
HU08-02 true_t HUANCANE2A 12200 560;
HU08-02 Be-10 quartz 5.003e+05 1.022e+04 07KNSTD;
HU08-02 Be-10 quartz 4.946e+05 1.557e+04 07KNSTD;
HU08-02 Be-10 quartz 5.418e+05 1.018e+04 07KNSTD;
HU08-02 Be-10 quartz 5.195e+05 9.767e+03 07KNSTD;
HU08-03 -13.94613 -70.89266 4859 std 6.0 2.29 0.9947 3.20e-04 2008;
HU08-03 true_t HUANCANE2A 12200 560;
HU08-03 Be-10 quartz 4.835e+05 9.099e+03 07KNSTD;
HU08-03 Be-10 quartz 5.265e+05 9.883e+03 07KNSTD;
HU08-04 -13.94545 -70.89280 4848 std 5.0 2.29 0.9914 8.20e-04 2008;
HU08-04 true_t HUANCANE2A 12200 560;
HU08-04 Be-10 quartz 4.977e+05 7.205e+03 07KNSTD;
HU08-04 Be-10 quartz 4.883e+05 8.239e+03 07KNSTD;
HU08-04 Be-10 quartz 5.125e+05 9.632e+03 07KNSTD;
HU08-06 -13.94454 -70.89483 4843 std 7.0 2.29 0.9993 4.84e-04 2008;
HU08-06 true_t HUANCANE2A 12200 560;
HU08-06 Be-10 quartz 5.081e+05 9.569e+03 07KNSTD;
HU08-06 Be-10 quartz 4.992e+05 7.616e+03 07KNSTD;
HU08-06 Be-10 quartz 5.009e+05 9.418e+03 07KNSTD;
HU08-10 -13.94700 -70.88693 4860 std 3.2 2.29 0.9975 4.84e-04 2008;
HU08-10 true_t HUANCANE2A 12200 560;
HU08-10 Be-10 quartz 5.142e+05 1.286e+04 07KNSTD;
HU08-10 Be-10 quartz 5.012e+05 8.335e+03 07KNSTD;
HU08-10 Be-10 quartz 5.329e+05 1.001e+04 07KNSTD;
HU08-11 -13.94715 -70.88680 4860 std 6.0 2.29 0.9990 6.56e-04 2008;
HU08-11 true_t HUANCANE2A 12200 560;
HU08-11 Be-10 quartz 5.250e+05 8.751e+03 07KNSTD;
HU08-11 Be-10 quartz 5.147e+05 6.469e+03 07KNSTD;
HU08-14 -13.94887 -70.88559 4871 std 5.0 2.29 0.9960 3.20e-04 2008;
HU08-14 true_t HUANCANE2A 12200 560;
HU08-14 Be-10 quartz 5.138e+05 9.607e+03 07KNSTD;
HU08-14 Be-10 quartz 5.078e+05 8.451e+03 07KNSTD;
HU08-15 -13.94838 -70.88537 4869 std 6.0 2.29 0.9950 6.56e-04 2008;
HU08-15 true_t HUANCANE2A 12200 560;
HU08-15 Be-10 quartz 4.929e+05 9.240e+03 07KNSTD;
HU08-15 Be-10 quartz 4.385e+05 7.900e+03 07KNSTD;
HU08-16 -13.94679 -70.88619 4867 std 6.0 2.29 0.9974 3.20e-04 2008;
HU08-16 true_t HUANCANE2A 12200 560;
HU08-16 Be-10 quartz 5.151e+05 9.598e+03 07KNSTD;
HU08-16 Be-10 quartz 4.459e+05 8.500e+03 07KNSTD;
